# Supplementary material for: Exosomal hsa-miR-21-5p is a biomarker for breast cancer diagnosis
Source: PeerJ. 2021 Sep 17;9:e12147. doi: 10.7717/peerj.12147 (PMC8451442; doi:10.7717/peerj.12147)
Supplement: Supplemental Information 1 [file peerj-09-12147-s001.xls]

## Sheet: 18_DE-miRNAs _of_GSE97811
18_DE-miRNAs _of_GSE97811
ID	adj.P.Val	P.Value	t	B	logFC	miRNA_ID_LIST
MIMAT0016877	0.102	0.0385	-2.47223	-3.4921	-2.18187	hsa-miR-4256
MIMAT0005889	0.0974	0.0364	-2.58075	-3.4086	-2.34382	hsa-miR-548l
MIMAT0015086	0.0878	0.0319	-3.79635	-3.2138	-2.02034	hsa-miR-3201
MIMAT0000735	0.085	0.0303	-2.82037	-3.2169	-2.03261	hsa-miR-380-3p
MIMAT0021035	0.0725	0.0248	-2.97444	-3.0575	-2.26415	hsa-miR-5007-5p
MIMAT0019926	0.024	0.00588	-5.34319	-2.1362	-2.45075	hsa-miR-4772-5p
MIMAT0004606	0.0209	0.00493	-5.60858	-2.0518	-2.49915	hsa-miR-136-3p
MIMAT0000276	0.0158	0.0034	-5.21717	-1.6778	-4.67381	hsa-miR-219a-5p
MIMAT0026722	0.0156	0.00334	-8.53645	-2.4375	-4.54293	hsa-miR-208b-5p
MIMAT0019713	0.0102	0.00197	-7.18692	-1.6759	-3.06099	hsa-miR-4650-5p
MIMAT0019706	0.00411	0.000649	-7.52981	-0.8746	-3.77482	hsa-miR-4645-3p
MIMAT0000266	0.000301	2.75e-05	-4.52973	2.009	-2.28831	hsa-miR-205-5p
MIMAT0000077	7.07e-09	8.57e-11	7.80632	14.3608	2.01554	hsa-miR-22-3p
MIMAT0001536	2.18e-09	2.15e-11	8.33771	15.782	2.25393	hsa-miR-429
MIMAT0000095	8.75e-13	1.97e-15	10.6355	24.8415	2.7882	hsa-miR-96-5p
MIMAT0000076	5.76e-14	8.73e-17	11.3556	27.8873	3.19636	hsa-miR-21-5p
MIMAT0003393	5.76e-14	8.54e-17	11.4907	27.9004	2.77238	hsa-miR-425-5p
MIMAT0000259	5.76e-14	3.29e-17	11.7555	28.8286	2.84864	hsa-miR-182-5p
