# Supplementary material for: Exosomal hsa-miR-21-5p is a biomarker for breast cancer diagnosis
Source: PeerJ. 2021 Sep 17;9:e12147. doi: 10.7717/peerj.12147 (PMC8451442; doi:10.7717/peerj.12147)
Supplement: Supplemental Information 5 [file peerj-09-12147-s005.r]

rm(list=ls())
library(ggplot2)
library(Cairo)
setwd("D:/R_for_lm/LM_Shengxinwenzhangzhuanxie/52MRNA_KEGGandGO")
GO_BP<-read.csv("GO_BP_pxiaoyu0.05qian10.csv",header=TRUE,sep=",")
png_path="./figure/GO_BP.png"
CairoPNG(filename="png_path.png", width=11000,height=6000,dpi=1000)
ggplot(data=GO_BP)+
  geom_bar(aes(x=reorder(Term,Count),y=Count, fill=-log10(PValue)), stat='identity') + 
  coord_flip() +
  scale_fill_gradient(expression(-log["10"](P.value)),low="blue", high = "red") +
  xlab("") +
  ylab("Gene count") +
  scale_y_continuous(expand=c(0, 0))+
  theme(
    axis.text.x=element_text(color="black",size=rel(1.5)),
    axis.text.y=element_text(color="black", size=rel(1.5)),
    axis.title.x = element_text(color="black", size=rel(1.6)),
    legend.text=element_text(color="black",size=rel(1.2)),
    legend.title = element_text(color="black",size=rel(1.6))
    # legend.position=c(0,1),legend.justification=c(-1,0)
    # legend.position="top",
  )
dev.off()

rm(list=ls())
library(ggplot2)
library(Cairo)
setwd("D:/R_for_lm/LM_Shengxinwenzhangzhuanxie/52MRNA_KEGGandGO")
GO_CC<-read.table("GO_CC_pxiaoyu0.05.csv",header=TRUE,sep=",")

png_path="./figure/GO_CC.png"
CairoPNG(filename="png_path.png", width=10000,height=6000,dpi=1000)

ggplot(data=GO_CC)+
  geom_bar(aes(x=reorder(Term,Count),y=Count, fill=-log10(PValue)), stat='identity') + 
  coord_flip() +
  scale_fill_gradient(expression(-log["10"](P.value)),low="blue", high = "red") +
  xlab("") +
  ylab("Gene count") +
  scale_y_continuous(expand=c(0, 0))+
  theme(
    axis.text.x=element_text(color="black",size=rel(1.5)),
    axis.text.y=element_text(color="black", size=rel(1.5)),
    axis.title.x = element_text(color="black", size=rel(1.6)),
    legend.text=element_text(color="black",size=rel(1.2)),
    legend.title = element_text(color="black",size=rel(1.6))
    # legend.position=c(0,1),legend.justification=c(-1,0)
    # legend.position="top",
  )
dev.off()

rm(list=ls())
library(ggplot2)
library(Cairo)
setwd("D:/R_for_lm/LM_Shengxinwenzhangzhuanxie/52MRNA_KEGGandGO")
GO_MF<-read.table("GO_MF_pxiaoyu0.05.csv",header=TRUE,sep=",")

png_path="./figure/GO_MF.png"
CairoPNG(filename="png_path.png", width=14000,height=6000,dpi=1000)

ggplot(data=GO_MF)+
  geom_bar(aes(x=reorder(Term,Count),y=Count, fill=-log10(PValue)), stat='identity') + 
  coord_flip() +
  scale_fill_gradient(expression(-log["10"](P.value)),low="blue", high = "red") +
  xlab("") +
  ylab("Gene count") +
  scale_y_continuous(expand=c(0, 0))+
  theme(
    axis.text.x=element_text(color="black",size=rel(1.5)),
    axis.text.y=element_text(color="black", size=rel(1.5)),
    axis.title.x = element_text(color="black", size=rel(1.6)),
    legend.text=element_text(color="black",size=rel(1.2)),
    legend.title = element_text(color="black",size=rel(1.6))
    # legend.position=c(0,1),legend.justification=c(-1,0)
    # legend.position="top",
  )
dev.off()

rm(list=ls())
library(ggplot2)
library(Cairo)
setwd("D:/R_for_lm/LM_Shengxinwenzhangzhuanxie/52MRNA_KEGGandGO")
KEGG_pathway<-read.table("KEGG_pxioayu0.05.csv",header=TRUE,sep=",")

png_path="./figure/KEGG_pathway.png"
CairoPNG(filename="png_path.png", width=7000,height=2300,dpi=1000)

ggplot(data=KEGG_pathway)+
  geom_bar(aes(x=reorder(Term,Count),y=Count, fill=-log10(PValue)), stat='identity') + 
  coord_flip() +
  scale_fill_gradient(expression(-log["10"](P.value)),low="blue", high = "red") +
  xlab("") +
  ylab("Gene count") +
  scale_y_continuous(expand=c(0, 0))+
  theme(
    axis.text.x=element_text(color="black",size=rel(1.5)),
    axis.text.y=element_text(color="black", size=rel(1.5)),
    axis.title.x = element_text(color="black", size=rel(1.6)),
    legend.text=element_text(color="black",size=rel(1.2)),
    legend.title = element_text(color="black",size=rel(1.6))
    # legend.position=c(0,1),legend.justification=c(-1,0)
    # legend.position="top",
  )
dev.off()
q()
