# Supplementary material for: Exosomal hsa-miR-21-5p is a biomarker for breast cancer diagnosis
Source: PeerJ. 2021 Sep 17;9:e12147. doi: 10.7717/peerj.12147 (PMC8451442; doi:10.7717/peerj.12147)
Supplement: Supplemental Information 7 [file peerj-09-12147-s007.xls]

## Sheet: adjacent_and_tumor_tissue
sample_ID	adjacent tissue Ct						cancer tissue Ct
	U6			hsa-miR-21-5p			U6			hsa-miR-21-5p
1	29.7234	29.8226	29.9982	25.6307	25.8781	25.755	28.9137	28.7608	28.8568	24.8931	25.0224	24.914
2	26.7312	27.3858	26.0723	25.5307	25.3781	25.955	26.9137	27.0608	26.1568	25.9712	25.0224	25.914
3	17.7511	17.8365	17.8325	19.5472	19.3781	19.577	16.7255	16.5811	16.8896	18.0712	17.4522	17.914
4	17.7312	17.8582	17.8724	25.5307	25.3781	25.955	18.9137	18.8608	18.8568	25.1712	25.0224	25.1914
5	20.7312	19.8582	20.8723	26.9307	25.8781	25.955	20.9265	20.7106	20.7182	26.9307	25.8781	25.955
6	19.7312	19.4582	19.0723	24.3214	24.145	24.1497	22.9137	23.1208	22.8568	25.1797	25.4097	25.4872
7	19.1234	19.1239	19.8971	25.7307	25.3781	26.1951	20.7437	20.3471	20.8568	24.9713	24.0322	24.7398
8	19.2312	19.3582	19.5723	22.5307	22.3781	22.955	20.9137	20.7608	20.8568	21.9712	21.0224	21.914
9	25.2312	25.2582	24.8723	25.4858	25.1815	25.5171	24.9146	24.7215	24.8375	22.1712	22.0224	22.514
10	19.7511	19.8365	19.8723	20.5472	20.3781	20.577	18.7255	18.5811	18.8896	16.4712	16.1522	16.914
11	18.7312	18.8582	18.1723	23.5307	23.3815	23.1957	20.1373	20.0608	20.1568	23.5307	23.3815	23.1957
12	20.6734	20.9581	20.6851	22.5307	22.3781	22.955	19.9137	19.7608	19.8568	19.5712	19.2242	19.914
13	26.1312	25.8582	25.8723	25.5307	25.3781	25.955	27.4913	27.7608	27.8568	23.6912	24.0224	24.914
14	25.7387	25.8116	25.8755	26.5307	26.3781	26.5497	26.9137	26.7608	26.8568	24.5671	24.2924	24.1984
15	20.0312	20.0582	20.1871	25.5307	25.3781	25.955	21.9137	21.7608	21.8568	23.7712	23.8224	24.1391
16	19.1312	19.8226	19.8125	27.5307	27.3781	27.5497	20.9137	20.9608	20.8568	25.9712	25.0224	24.914
17	24.7312	24.8582	24.8723	22.0367	21.8146	21.955	25.0137	25.7608	25.8568	18.9712	19.0224	19.414
18	19.1312	19.7226	19.8125	26.5307	26.3781	26.5497	20.5137	20.7108	20.8568	24.1971	24.0024	23.914
19	19.4452	19.8257	19.8723	27.1307	26.3781	26.955	18.1914	18.2761	18.3857	22.9712	22.1224	22.614
20	28.7312	28.8582	28.8723	25.9307	25.7781	25.955	29.9137	29.7608	29.8568	22.9712	22.9224	22.914
21	18.7312	18.8582	18.7723	24.5307	24.3815	24.4957	19.1373	19.2608	19.1568	20.7367	20.9224	20.814
22	28.0312	27.8582	27.8723	28.5307	28.3781	28.955	26.9137	26.7608	27.1857	23.0712	23.0224	23.984
23	28.4373	28.8423	28.1873	25.9967	25.3781	25.955	27.9137	27.9608	27.8568	20.9712	20.0024	20.914
24	22.5312	22.9226	22.6751	25.5307	25.7781	25.955	21.9137	22.0811	21.9968	20.9412	20.8224	21.014
25	20.2312	19.5856	20.2512	22.6167	22.8146	22.7994	20.9375	20.8106	20.879	19.0712	19.4224	19.114
26	25.1734	25.1823	25.2251	27.5307	27.3781	27.955	26.8137	26.7608	26.8568	24.3123	24.2242	24.914
27	19.7312	19.8582	19.8723	25.5307	25.3781	25.955	20.0137	20.7608	20.5568	21.0712	21.5224	21.814
28	20.6416	20.5871	20.5721	26.6577	26.3146	26.1541	20.2522	20.4111	20.628	21.4712	21.4224	21.314
29	19.1312	19.2582	19.5723	25.5307	25.3781	25.955	20.9377	21.1608	20.8568	22.0712	22.0224	22.1914
30	19.7312	19.8582	19.8723	24.7898	24.7378	24.2955	20.9137	20.7608	20.8568	20.7712	20.2224	20.114

## Sheet: Cell_and_exosomes_of_cell
Exosomes
	U6			hsa-miR-21-5
MCF10A	19.7312	19.8582	19.8723	25.5307	25.3781	25.955
MCF7	20.9137	20.7608	20.8568	25.9712	25.0224	24.914
BT474	21.1543	21.3346	21.0021	24.0716	23.9487	23.9521
MDA-MB-231	21.0809	20.8844	21.3202	23.0474	22.5947	23.5968
Cell
	U6			hsa-miR-21-5
MCF10A	19.7012	19.7182	19.8723	25.5307	25.3781	25.955
MCF7	20.2014	20.6043	20.067	23.7205	24.6049	24.3467
BT474	20.3024	20.0265	20.0311	22.8231	22.4346	22.5679
MDA-MB-231	19.9808	19.9869	19.7974	21.5218	21.3133	21.5843
Exosomes of MDA-MB-231
	U6			hsa-miR-21-5
12h	19.7012	19.7482	19.7223	25.5307	25.3781	25.955
24h	22.4237	22.5608	22.3568	25.1712	25.0224	25.414
48h	21.1043	21.1346	21.2021	22.9474	22.9947	23.6968
Exosomes of MCF7
	U6			hsa-miR-21-5
12h	18.904	18.9477	18.9173	25.6184	25.4115	25.7442
24h	21.6455	21.7312	21.7942	26.0102	26.2551	26.1237
48h	19.8008	19.2263	19.8547	22.9652	22.4245	23.541

## Sheet: pre-operation_and_post-operatio
sample_ID	pre-operation						post-operation
	U6			hsa-miR-21-5			U6			hsa-miR-21-5
1	20.9137	21.7608	20.8568	25.2712	25.5224	25.814	19.7312	19.8582	19.8723	25.5307	24.7815	25.955
2	20.1377	20.7608	20.8568	24.9712	25.0224	25.1914	19.1377	18.7608	19.8568	24.9712	25.0224	25.1914
3	20.9375	20.8106	20.879	24.0712	25.4224	24.914	19.2375	18.9106	19.179	24.0712	25.4224	24.914
4	19.9137	19.7608	19.8568	24.9712	25.0224	24.914	19.3549	19.5608	19.7496	26.9871	26.2224	26.1914
5	20.2522	20.4111	20.628	24.4712	23.9224	24.014	21.0215	20.8811	21.028	26.2971	26.1224	25.714
6	19.9137	19.7608	19.8568	27.5712	28.0224	27.914	20.3137	20.6106	20.235	27.5712	28.0224	27.914
7	19.1373	19.3508	19.8568	24.9712	24.0224	24.914	19.5137	20.1608	20.6179	25.9231	26.0224	25.914
8	23.9137	23.1208	22.8568	25.5712	25.0224	25.142	22.2545	22.106	22.1857	25.5712	25.0224	25.142
9	19.9137	19.7608	19.8568	25.9712	25.0224	24.914	18.0137	18.1608	18.7568	25.7231	25.2417	25.1405
10	19.7255	19.5811	18.8896	27.8712	27.7522	27.914	20.4525	20.7855	19.8896	28.1712	27.8522	27.914
11	20.1726	20.106	20.2196	25.3712	25.0224	24.914	19.9137	19.7608	19.8568	26.9671	26.0242	26.4049
12	20.2725	19.7608	19.8568	25.9712	25.0224	24.914	20.9137	20.7608	20.8568	26.9712	27.0224	26.914
13	19.9137	20.7608	20.8568	24.9712	24.0224	24.914	20.0137	20.6601	19.4569	25.9712	25.8224	26.014
14	19.7312	19.8582	19.8723	23.5307	23.3781	23.955	20.9137	20.7608	20.8568	25.9712	25.0224	25.914
15	17.7312	17.8582	17.1723	22.1307	22.0781	22.455	18.7312	18.8582	18.8723	23.2792	23.2975	24.3814
16	21.1731	20.8582	21.8723	25.5307	25.3781	25.955	19.9137	19.1608	20.0568	25.9712	25.0224	24.914
17	20.7312	20.8582	20.8723	25.5307	25.3781	25.155	19.9137	19.7608	20.8568	26.9712	26.6224	27.714
18	19.7312	19.8582	19.8723	22.5307	22.3781	22.955	20.9137	20.7608	20.8568	25.9712	25.0224	25.914
19	19.7312	19.8582	19.8723	24.1307	24.0781	23.555	20.9137	20.7608	20.8568	25.9712	25.0224	24.914
20	20.1312	20.2288	19.8723	24.5307	24.3781	25.055	22.1914	22.2608	21.8568	27.9712	27.0224	27.914
21	19.7312	19.8582	19.8723	22.5307	22.3781	22.955	20.9137	20.7608	20.8568	25.0712	25.0224	25.014
22	20.7312	20.8582	20.8723	24.1307	24.3781	24.955	20.9137	20.7608	20.8568	25.9712	25.0224	25.114
23	18.7312	18.8582	18.0723	22.1307	22.3781	22.955	20.9137	20.7608	20.5568	26.9712	26.0224	26.914
24	21.7312	21.8582	21.8723	25.5307	25.3781	25.955	21.2258	19.7608	20.9568	27.9712	27.0224	26.914
25	19.7312	19.8582	19.8723	23.5307	23.3781	23.955	20.9137	20.7608	20.8568	25.9712	26.0224	25.914
26	18.4312	18.8582	19.0723	25.5307	25.3781	25.955	20.9137	20.7608	20.8568	28.9712	28.0224	28.914
27	22.7312	22.8582	22.8723	25.5307	25.3781	25.955	20.9137	20.7608	20.8568	25.9712	25.0224	25.114
28	19.1312	19.1582	19.1723	25.5307	25.3781	25.955	20.9137	21.1608	20.8568	28.9712	28.0224	28.914
29	19.1234	19.2262	19.2251	22.1307	22.1781	22.155	20.9137	20.7608	20.8568	24.9712	24.6224	24.914
30	21.7312	21.8582	21.8723	25.5307	25.3781	25.955	22.9137	22.7608	22.8568	28.9712	28.0224	28.914

## Sheet: hsa-miR-21-5p_in_other_cancers
	CG	BC	LIHC	LCa	CESC	OV
1	1.28249	13.5762	1.0487	1.22379	1.66648	1.01336
2	1.04696	14.8831	1.04696	1.1235	2.03697	1.08675
3	1.03111	16.0238	1.03111	2.01508	1.12472	1.14555
4	1.09485	18.1412	1.09485	1.04263	1.09504	0.948045
5	1.23506	21.6963	1.23506	0.915127	1.11136	0.993679
6	1.47856	22.2936	1.19111	1.89968	1.46421	0.968045
